# Supplementary material for: The Impact of Weather Conditions on Biocides in Paints
Source: Materials (Basel). 2022 Oct 20;15(20):7368. doi: 10.3390/ma15207368 (PMC9609615; doi:10.3390/ma15207368)
Supplement: Supplementary file 1 [file materials-15-07368-s001.zip]

Archive with 1 entries (1 files):
- materials-1964234-supplementary.pdf
